# Supplementary material for: Soluble guanylate cyclase signalling mediates etoposide resistance in progressing small cell lung cancer
Source: Nat Commun. 2021 Nov 17;12:6652. doi: 10.1038/s41467-021-26823-6 (PMC8599617; doi:10.1038/s41467-021-26823-6)
Supplement: Supplementary file 4 — Supplementary Data 1 [file 41467_2021_26823_MOESM4_ESM.csv]

Supplementary Data 1. Recurrently differentially expressed genes in six CDX progression models, Related to Figure 2 and Supplementary Figure 2
Recurrent significantly (padj < 0.05) upregulated (log2FC > 1) and downregulated (log2FC < -1) genes in six progression models vs. corresponding pre-treatment models. p values from negative binomial distribution, calculated by DESeq2.
	gene_id	gene_name	symbol	entrez	baseMean	log2FoldChange	lfcSE	pvalue	padj
1	ENSG00000061918	GUCY1B1	GUCY1B1	2983	173.9231739	3.833117166	0.779061406	4.72E-12	1.20E-08
2	ENSG00000164116	GUCY1A1	GUCY1A1	2982	118.5795649	3.532389859	0.815873259	2.19E-10	1.73E-07
3	ENSG00000187054	TMPRSS11A	TMPRSS11A	339967	37.09885771	3.317945366	1.203194081	0.004265173	0.034931688
4	ENSG00000111783	RFX4	RFX4	5992	85.5007512	2.970066962	0.630785543	9.43E-10	5.27E-07
5	ENSG00000082175	PGR	PGR	5241	4.556693361	2.393154733	1.462072149	0.004888219	0.038111789
6	ENSG00000112246	SIM1	SIM1	6492	259.5552295	2.331103797	0.431740765	3.02E-09	1.30E-06
7	ENSG00000106278	PTPRZ1	PTPRZ1	5803	288.5154018	2.163770585	0.464918	5.90E-08	1.24E-05
8	ENSG00000170419	VSTM2A	VSTM2A	222008	94.40201284	2.113403025	0.443896495	2.36E-08	6.29E-06
9	ENSG00000164411	GJB7	GJB7	375519	55.57296425	1.869067878	0.703895044	0.000334663	0.006233332
10	ENSG00000130592	LSP1	LSP1	4046	4.781017426	1.801712455	0.412257755	5.50E-07	6.88E-05
11	ENSG00000147246	HTR2C	HTR2C	3358	53.39472394	1.785361649	0.345257892	2.68E-08	6.97E-06
12	ENSG00000257743	MGAM2	MGAM2	93432	324.4984989	1.63657481	0.526398902	1.33E-05	0.000627033
13	ENSG00000169432	SCN9A	SCN9A	6335	187.1429379	1.606060522	0.558382286	3.41E-06	0.000244833
14	ENSG00000110318	CEP126	CEP126	57562	453.9761163	1.593144219	0.502336417	1.49E-06	0.000143593
15	ENSG00000146147	MLIP	MLIP	90523	8.548340018	1.492254674	0.407870133	5.63E-06	0.000339301
16	ENSG00000169851	PCDH7	PCDH7	5099	35.28290387	1.461146384	0.606700003	0.00011826	0.002966803
17	ENSG00000163032	VSNL1	VSNL1	7447	19.93019904	1.439556331	0.633756209	0.000245758	0.005005731
18	ENSG00000130287	NCAN	NCAN	1463	129.8745172	1.436791184	0.410705642	1.94E-06	0.000165009
19	ENSG00000116833	NR5A2	NR5A2	2494	32.64653447	1.430244319	0.511910778	6.76E-05	0.001998743
20	ENSG00000188620	HMX3	HMX3	340784	527.5855234	1.418234446	0.256481082	6.78E-10	4.09E-07
21	ENSG00000151883	PARP8	PARP8	79668	163.6904662	1.339782012	0.281799114	1.61E-08	4.98E-06
22	ENSG00000183696	UPP1	UPP1	7378	146.4760678	1.31733315	0.268848876	8.46E-09	3.17E-06
23	ENSG00000007237	AC005747.1	GAS7	8522	290.2951042	1.317209583	0.38890051	2.40E-05	0.000944231
24	ENSG00000019582	CD74	CD74	972	45.25515373	1.311739002	0.339244442	3.45E-06	0.000245152
25	ENSG00000081138	CDH7	CDH7	1005	583.2701599	1.289166438	0.23015792	3.03E-10	2.23E-07
26	ENSG00000272636	DOC2B	DOC2B	8447	126.9746483	1.253059259	0.568602066	0.000117415	0.002956909
27	ENSG00000144191	CNGA3	CNGA3	1261	137.2908684	1.242196132	0.393887544	1.68E-05	0.000748016
28	ENSG00000154188	ANGPT1	ANGPT1	284	3.4630135	1.212967341	0.667251436	0.001182139	0.014658903
29	ENSG00000196542	SPTSSB	SPTSSB	165679	156.0922375	1.207456593	0.401811386	5.71E-05	0.00175672
30	ENSG00000134121	CHL1	CHL1	10752	465.8652359	1.132736234	0.248512526	1.64E-07	2.70E-05
31	ENSG00000081803	CADPS2	CADPS2	93664	819.4101557	1.128461372	0.287111309	7.95E-07	9.20E-05
32	ENSG00000107104	KANK1	KANK1	23189	224.6999393	1.12560728	0.262970264	3.09E-07	4.48E-05
33	ENSG00000170091	NSG2	NSG2	51617	2844.653259	1.122650481	0.443980213	7.39E-05	0.002150547
34	ENSG00000164099	PRSS12	PRSS12	8492	673.993935	1.115302361	0.422526671	0.000107718	0.002840758
35	ENSG00000155052	CNTNAP5	CNTNAP5	129684	472.3465137	1.11259383	0.221812357	1.20E-08	3.91E-06
36	ENSG00000169760	NLGN1	NLGN1	22871	123.9151373	1.108328936	0.387337393	4.85E-05	0.001565911
37	ENSG00000277639	AC007906.2	LOC105371267	105371267	79.3242393	1.099173999	0.306634257	1.09E-05	0.000538651
38	ENSG00000135447	PPP1R1A	PPP1R1A	5502	37.08605344	1.088978622	0.685462727	0.004000197	0.033529294
39	ENSG00000069812	HES2	HES2	54626	99.36738353	1.083477648	0.530442004	0.000219878	0.00461764
40	ENSG00000205277	MUC12	MUC12	10071	8.024611543	1.081905284	0.726622342	0.0033188	0.029560563
41	ENSG00000188816	HMX2	HMX2	3167	218.7631834	1.07573208	0.282232921	2.24E-06	0.000185355
42	ENSG00000100285	NEFH	NEFH	4744	1471.389776	1.046292004	0.416088473	9.91E-05	0.00267638
43	ENSG00000128591	FLNC	FLNC	2318	454.3055264	1.04303756	0.252485799	6.94E-07	8.14E-05
44	ENSG00000158560	DYNC1I1	DYNC1I1	1780	309.2858337	1.027927946	0.366135918	3.75E-05	0.00128558
45	ENSG00000162543	UBXN10	UBXN10	127733	53.85123025	1.016421542	0.581018892	0.000526656	0.008460134
46	ENSG00000015520	NPC1L1	NPC1L1	29881	151.8959733	-1.005008715	0.424872834	0.000166423	0.003760695
47	ENSG00000102265	TIMP1	TIMP1	7076	89.61468781	-1.010525078	0.429399129	0.000113209	0.002881315
48	ENSG00000172819	RARG	RARG	5916	138.8797255	-1.012122858	0.238652836	3.80E-07	5.24E-05
49	ENSG00000087303	NID2	NID2	22795	373.2105953	-1.013092255	0.400415304	0.000364801	0.006617012
50	ENSG00000108846	ABCC3	ABCC3	8714	79.68986763	-1.013601578	0.616654533	0.000572464	0.008951005
51	ENSG00000180815	MAP3K15	MAP3K15	389840	10.4289056	-1.014962739	0.464883654	0.000900355	0.012068222
52	ENSG00000111664	GNB3	GNB3	2784	78.10200275	-1.018307414	0.202123376	1.24E-08	3.98E-06
53	ENSG00000196436	NPIPB15	NPIPB15	440348	31.21539129	-1.018938018	0.286514441	1.65E-05	0.000739521
54	ENSG00000091592	NLRP1	NLRP1	22861	163.1408098	-1.019721771	0.387840106	7.10E-05	0.002082907
55	ENSG00000162873	KLHDC8A	KLHDC8A	55220	628.0469976	-1.020811933	0.246423659	5.31E-07	6.72E-05
56	ENSG00000178038	ALS2CL	ALS2CL	259173	105.1670016	-1.022253048	0.242167813	1.05E-06	0.000111541
57	ENSG00000081051	AFP	AFP	174	8.740374778	-1.02521941	0.610511038	0.003709088	0.031883113
58	ENSG00000151136	BTBD11	BTBD11	121551	549.4527262	-1.025590726	0.434202164	0.000341428	0.006328442
59	ENSG00000110628	SLC22A18	SLC22A18	5002	48.3889579	-1.02567951	0.237384842	3.35E-07	4.80E-05
60	ENSG00000074527	NTN4	NTN4	59277	70.72840276	-1.026213551	0.611575747	0.000459034	0.007720745
61	ENSG00000197587	DMBX1	DMBX1	127343	95.77194486	-1.031682184	0.328419493	5.04E-05	0.00161434
62	ENSG00000182132	KCNIP1	KCNIP1	30820	17.74275961	-1.035353616	0.544612407	0.001475034	0.017018652
63	ENSG00000115297	TLX2	TLX2	3196	117.5623132	-1.036974842	0.500801063	0.000874778	0.011796195
64	ENSG00000186919	ZACN	ZACN	353174	1026.863257	-1.038972519	0.326976002	2.82E-05	0.001054291
65	ENSG00000009950	MLXIPL	MLXIPL	51085	190.9157441	-1.041237501	0.402081768	0.000100297	0.002694726
66	ENSG00000134259	NGF	NGF	4803	34.38623821	-1.041303806	0.374862474	0.000646212	0.0095806
67	ENSG00000163297	ANTXR2	ANTXR2	118429	248.3778016	-1.063567449	0.78922639	0.000860602	0.011656829
68	ENSG00000175505	CLCF1	CLCF1	23529	7.849604537	-1.07231112	0.537152602	0.000833391	0.011405014
69	ENSG00000006210	CX3CL1	CX3CL1	6376	31.00365213	-1.083657473	0.473799654	0.00059972	0.009162244
70	ENSG00000153563	CD8A	CD8A	925	16.07494076	-1.088669782	0.413749728	0.000175836	0.003923053
71	ENSG00000078549	ADCYAP1R1	ADCYAP1R1	117	44.8584963	-1.090412578	0.285579926	3.70E-06	0.000257893
72	ENSG00000175267	VWA3A	VWA3A	146177	3.976639517	-1.091232136	0.519122775	0.00103372	0.013241685
73	ENSG00000125895	TMEM74B	TMEM74B	55321	58.75700822	-1.093272693	0.573656967	0.00030334	0.005781644
74	ENSG00000273554	AC136616.1	NA	NA	5.498244165	-1.097330939	0.539235587	0.001936414	0.02040813
75	ENSG00000181392	SYNE4	SYNE4	163183	62.84106427	-1.107575144	0.299559841	3.15E-06	0.000231837
76	ENSG00000103154	NECAB2	NECAB2	54550	40.47442475	-1.111545621	0.354837035	1.76E-05	0.000772905
77	ENSG00000179813	FAM216B	FAM216B	144809	6.084744009	-1.111723603	0.374259209	0.000116707	0.002945456
78	ENSG00000168621	GDNF	GDNF	2668	135.573625	-1.112133316	0.32180522	8.68E-06	0.000454666
79	ENSG00000109943	CRTAM	CRTAM	56253	13.77483668	-1.113732373	0.361683573	9.01E-05	0.002491941
80	ENSG00000184702	SEPTIN5	SEPTIN5	5413	50.66177332	-1.121842123	0.282680261	9.65E-07	0.000106701
81	ENSG00000106341	PPP1R17	PPP1R17	10842	243.7708603	-1.122508177	0.503749508	0.000301338	0.005768981
82	ENSG00000144681	STAC	STAC	6769	105.5458864	-1.129896668	0.554170843	0.000294994	0.005679308
83	ENSG00000169474	SPRR1A	SPRR1A	6698	46.2609126	-1.130197929	0.492186796	0.000314116	0.005947411
84	ENSG00000127241	MASP1	MASP1	5648	29.25697519	-1.1305007	0.639203853	0.001692309	0.01857969
85	ENSG00000188107	EYS	EYS	346007	49.36042884	-1.141315646	0.441783586	0.000234834	0.004855999
86	ENSG00000133134	BEX2	BEX2	84707	1111.121715	-1.143950138	0.324604028	2.55E-06	0.000204188
87	ENSG00000125207	PIWIL1	PIWIL1	9271	25.99357155	-1.147034013	0.4391035	0.000165371	0.003755471
88	ENSG00000105711	SCN1B	SCN1B	6324	128.7848257	-1.147994744	0.401933766	2.04E-05	0.000853911
89	ENSG00000166091	CMTM5	CMTM5	116173	23.96217119	-1.152594689	0.373233702	0.000239508	0.004925908
90	ENSG00000146005	PSD2	PSD2	84249	53.49576349	-1.154015092	0.284721153	9.74E-07	0.000107139
91	ENSG00000105251	SHD	SHD	56961	823.9148842	-1.156599233	0.318505374	3.33E-06	0.000241353
92	ENSG00000269113	TRABD2B	TRABD2B	388630	7.98638859	-1.158437713	0.665098909	0.001133217	0.014206167
93	ENSG00000153303	FRMD1	FRMD1	79981	189.5983929	-1.164199403	0.477258372	8.03E-05	0.002277275
94	ENSG00000167549	CORO6	CORO6	84940	67.0125683	-1.172339275	0.381374175	1.68E-05	0.000748016
95	ENSG00000091986	CCDC80	CCDC80	151887	53.60482783	-1.174861882	0.430285731	0.000197898	0.004281747
96	ENSG00000152784	PRDM8	PRDM8	56978	373.2094893	-1.176304977	0.654665174	0.000483132	0.007933547
97	ENSG00000165966	PDZRN4	PDZRN4	29951	308.6700612	-1.181795489	0.460364895	5.05E-05	0.00161434
98	ENSG00000123307	NEUROD4	NEUROD4	58158	1122.33387	-1.182558767	0.388430537	2.67E-05	0.001011269
99	ENSG00000188897	AC099489.1	LOC400499	400499	52.91946745	-1.19100556	0.23579217	1.02E-08	3.54E-06
100	ENSG00000204071	TCEAL6	TCEAL6	158931	13.68550876	-1.206476852	0.905332324	0.001565496	0.017714399
101	ENSG00000135744	AGT	AGT	183	24.15209731	-1.211498027	0.82403318	0.001081909	0.013706904
102	ENSG00000115194	SLC30A3	SLC30A3	7781	119.8395792	-1.216462215	0.77143202	0.000401983	0.007062008
103	ENSG00000149527	PLCH2	PLCH2	9651	389.8718111	-1.222209344	0.447918699	6.84E-05	0.002019066
104	ENSG00000163515	RETNLB	RETNLB	84666	72.50161407	-1.223905456	0.446220098	8.98E-05	0.002490283
105	ENSG00000006071	ABCC8	ABCC8	6833	377.3378818	-1.236903429	0.375165141	4.79E-06	0.000305604
106	ENSG00000151917	BEND6	BEND6	221336	11.7581373	-1.238073887	0.845078431	0.00039805	0.007025264
107	ENSG00000047648	ARHGAP6	ARHGAP6	395	24.03536746	-1.238659331	0.388400087	2.81E-05	0.001052325
108	ENSG00000174348	PODN	PODN	127435	47.24844092	-1.244481079	0.367680006	1.46E-05	0.00067689
109	ENSG00000204175	GPRIN2	GPRIN2	9721	163.5053756	-1.249672871	0.319199599	6.90E-07	8.14E-05
110	ENSG00000204278	TMEM235	TMEM235	283999	46.26128566	-1.26107173	0.466853495	0.00031544	0.005967552
111	ENSG00000108176	DNAJC12	DNAJC12	56521	99.58195107	-1.273336492	0.356726412	2.29E-06	0.000188094
112	ENSG00000181409	AATK	AATK	9625	198.5552752	-1.282487449	0.384524985	4.17E-06	0.000279912
113	ENSG00000176601	MAP3K19	MAP3K19	80122	6.053968849	-1.289125019	0.39345315	3.04E-05	0.001116637
114	ENSG00000198597	ZNF536	ZNF536	9745	385.830837	-1.289881314	0.789226529	0.000819457	0.011288335
115	ENSG00000116254	CHD5	CHD5	26038	341.8460229	-1.294851052	0.217135457	2.44E-11	3.72E-08
116	ENSG00000198049	AVPR1B	AVPR1B	553	189.9007702	-1.297201075	0.374692649	7.64E-06	0.000418299
117	ENSG00000131055	COX4I2	COX4I2	84701	77.73940547	-1.301981109	0.581541478	0.000842013	0.01147976
118	ENSG00000151623	NR3C2	NR3C2	4306	45.75951119	-1.308115316	0.459965959	0.000264864	0.005244805
119	ENSG00000140254	DUOXA1	DUOXA1	90527	29.01356499	-1.316706447	0.356337348	3.85E-06	0.000264661
120	ENSG00000174343	CHRNA9	CHRNA9	55584	93.01114263	-1.317747473	0.395468285	6.24E-06	0.000361794
121	ENSG00000164879	CA3	CA3	761	29.79708225	-1.325696709	0.348936469	3.01E-06	0.000224933
122	ENSG00000171502	COL24A1	COL24A1	255631	25.92473701	-1.335268581	0.848264691	0.001867938	0.020019816
123	ENSG00000019549	SNAI2	SNAI2	6591	75.58497137	-1.336820763	0.494467455	6.72E-05	0.001996228
124	ENSG00000008226	DLEC1	DLEC1	9940	6.831630855	-1.337824277	0.607282929	0.000312875	0.005928826
125	ENSG00000177464	GPR4	GPR4	2828	401.6431735	-1.345487035	0.573591458	0.000535649	0.008545932
126	ENSG00000124440	HIF3A	HIF3A	64344	33.08434228	-1.346897089	0.486768776	0.000162926	0.003710989
127	ENSG00000168398	BDKRB2	BDKRB2	624	37.25740688	-1.34818639	0.331915065	3.94E-07	5.33E-05
128	ENSG00000161896	IP6K3	IP6K3	117283	41.93818207	-1.356366696	0.400929886	7.67E-06	0.000419019
129	ENSG00000144119	C1QL2	C1QL2	165257	83.52586449	-1.356903487	0.357275375	3.45E-06	0.000245152
130	ENSG00000152580	IGSF10	IGSF10	285313	103.0422744	-1.365791484	0.535424562	5.79E-05	0.001775366
131	ENSG00000196090	PTPRT	PTPRT	11122	573.081373	-1.373180791	0.550870834	4.20E-05	0.001409332
132	ENSG00000135116	HRK	HRK	8739	312.2318416	-1.391111392	0.31328738	3.75E-08	8.86E-06
133	ENSG00000128815	WDFY4	WDFY4	57705	19.51649537	-1.405447989	0.4893765	7.65E-05	0.00220829
134	ENSG00000086159	AQP6	AQP6	363	9.675977551	-1.406240686	0.334729655	1.09E-06	0.000113259
135	ENSG00000142611	PRDM16	PRDM16	63976	89.70479224	-1.415600478	0.674151024	0.00017884	0.003978455
136	ENSG00000136542	GALNT5	GALNT5	11227	182.9560062	-1.419595247	0.424619644	2.34E-05	0.000928317
137	ENSG00000136999	CCN3	CCN3	4856	151.8258979	-1.439002609	0.647232397	0.000144517	0.003410443
138	ENSG00000152804	HHEX	HHEX	3087	129.3544295	-1.444029113	0.316937837	2.27E-08	6.26E-06
139	ENSG00000166863	TAC3	TAC3	6866	1012.304575	-1.451730501	0.239862492	3.87E-11	5.21E-08
140	ENSG00000185559	DLK1	DLK1	8788	8836.625298	-1.456327871	0.424429684	5.77E-06	0.000344209
141	ENSG00000173210	ABLIM3	ABLIM3	22885	205.8695164	-1.469845911	0.308413328	2.23E-08	6.21E-06
142	ENSG00000187862	TTC24	TTC24	164118	13.73087226	-1.472910802	0.382346789	4.55E-06	0.000295299
143	ENSG00000113196	HAND1	HAND1	9421	13.21187011	-1.48299093	0.341415944	3.81E-07	5.24E-05
144	ENSG00000089250	NOS1	NOS1	4842	407.1438547	-1.484445407	0.435140073	2.86E-06	0.000217151
145	ENSG00000119125	GDA	GDA	9615	23.37850717	-1.488529936	0.794853429	0.000603926	0.009208373
146	ENSG00000184347	SLIT3	SLIT3	6586	90.23608511	-1.492614108	0.712687994	0.000180218	0.003994539
147	ENSG00000136883	KIF12	KIF12	113220	168.1530167	-1.49648789	0.586837954	1.01E-05	0.00050992
148	ENSG00000137752	CASP1	CASP1	834	7.091280562	-1.503440919	1.521641376	0.006833235	0.047486214
149	ENSG00000124194	GDAP1L1	GDAP1L1	78997	61.71709962	-1.50639437	0.407630459	1.09E-06	0.000113259
150	ENSG00000178150	ZNF114	ZNF114	163071	201.8857645	-1.507706605	0.927333306	3.10E-05	0.001128776
151	ENSG00000120907	ADRA1A	ADRA1A	148	52.08927031	-1.507944248	0.594375812	0.000731263	0.01041651
152	ENSG00000131620	ANO1	ANO1	55107	849.7534559	-1.530559229	0.581954853	2.27E-05	0.000913051
153	ENSG00000124491	F13A1	F13A1	2162	143.2338592	-1.548290627	0.595150543	0.000158356	0.00365047
154	ENSG00000158286	RNF207	RNF207	388591	6.727460543	-1.558090261	0.378786957	1.79E-06	0.000158434
155	ENSG00000255346	NOX5	NOX5	79400	7.245284557	-1.560753126	0.415150089	7.77E-06	0.000423484
156	ENSG00000082482	KCNK2	KCNK2	3776	156.5444672	-1.561533318	0.495862693	3.84E-05	0.001312236
157	ENSG00000262655	SPON1	SPON1	10418	71.70137032	-1.597341303	0.573638485	8.32E-06	0.000439075
158	ENSG00000105707	HPN	HPN	3249	18.46334023	-1.609398022	0.435873155	6.22E-06	0.000361502
159	ENSG00000151892	GFRA1	GFRA1	2674	712.0050279	-1.610361958	0.26634038	4.81E-11	5.79E-08
160	ENSG00000102287	GABRE	GABRE	2564	127.2936384	-1.617396383	0.515146884	2.86E-05	0.001059478
161	ENSG00000060982	BCAT1	BCAT1	586	692.7454647	-1.636280036	1.232166188	0.000180659	0.003999479
162	ENSG00000050327	ARHGEF5	ARHGEF5	7984	134.6169876	-1.63803787	0.516087186	5.20E-06	0.000321218
163	ENSG00000187634	SAMD11	SAMD11	148398	162.8193342	-1.64130906	0.575834236	6.86E-05	0.002020116
164	ENSG00000171532	NEUROD2	NEUROD2	4761	404.9937038	-1.644475994	0.246036473	9.24E-13	3.52E-09
165	ENSG00000140279	DUOX2	DUOX2	50506	46.86564668	-1.648252917	0.505105283	5.82E-06	0.000345379
166	ENSG00000140557	ST8SIA2	ST8SIA2	8128	449.268489	-1.651228008	0.294788172	4.10E-11	5.21E-08
167	ENSG00000135502	SLC26A10	SLC26A10	65012	66.16671405	-1.660584205	0.377000186	5.41E-08	1.17E-05
168	ENSG00000111249	CUX2	CUX2	23316	126.5610639	-1.662659708	0.357611386	1.12E-07	2.04E-05
169	ENSG00000185565	LSAMP	LSAMP	4045	1085.540449	-1.677123499	0.448553745	2.30E-07	3.56E-05
170	ENSG00000157570	TSPAN18	TSPAN18	90139	794.7553626	-1.712816022	0.470756637	1.09E-06	0.000113307
171	ENSG00000278195	SSTR3	SSTR3	6753	9.282275763	-1.747322114	0.483198719	7.31E-06	0.000407014
172	ENSG00000163218	PGLYRP4	PGLYRP4	57115	23.84623526	-1.75847786	0.938344249	0.000560545	0.008837082
173	ENSG00000144649	GASK1A	GASK1A	729085	9.964452629	-1.766938769	0.638138835	0.000206422	0.004403741
174	ENSG00000166035	LIPC	LIPC	3990	29.94211309	-1.769807772	0.48013189	2.80E-06	0.000214794
175	ENSG00000169126	ARMC4	ARMC4	55130	176.4461389	-1.778508686	0.57196485	1.34E-06	0.000132369
176	ENSG00000198768	APCDD1L	APCDD1L	164284	25.5548834	-1.784737398	0.628856146	5.59E-05	0.001737813
177	ENSG00000172116	CD8B	CD8B	926	134.5051894	-1.853307107	0.561325911	4.18E-05	0.001407506
178	ENSG00000141338	ABCA8	ABCA8	10351	25.1125987	-1.879433688	0.798555767	9.18E-05	0.002519876
179	ENSG00000187144	SPATA21	SPATA21	374955	10.80238899	-1.894859228	0.561589599	1.88E-05	0.000805482
180	ENSG00000204767	INSYN2B	INSYN2B	100131897	5.593400158	-1.943517377	0.618716932	0.000201579	0.0043368
181	ENSG00000145626	UGT3A1	UGT3A1	133688	19.85833174	-1.948113092	0.949326028	0.000200798	0.004324046
182	ENSG00000126861	OMG	OMG	4974	27.76690827	-2.01443412	0.954203115	0.000852397	0.01158878
183	ENSG00000163661	PTX3	PTX3	5806	69.2780828	-2.023639499	0.610996483	1.11E-06	0.00011426
184	ENSG00000124780	KCNK17	KCNK17	89822	976.2928597	-2.02468516	0.54447772	3.53E-07	4.98E-05
185	ENSG00000152208	GRID2	GRID2	2895	22.59182747	-2.037867111	0.593285514	4.15E-06	0.000279905
186	ENSG00000182103	FAM181B	FAM181B	220382	279.2268503	-2.054010822	0.24949201	1.09E-17	2.50E-13
187	ENSG00000174611	KY	KY	339855	4.097236614	-2.069367277	0.500886219	4.05E-06	0.000275112
188	ENSG00000153902	LGI4	LGI4	163175	16.0092805	-2.071245581	0.715209834	0.000129736	0.00316608
189	ENSG00000156269	NAA11	NAA11	84779	4.684165865	-2.197474715	1.229674982	0.003646887	0.031502227
190	ENSG00000203727	SAMD5	SAMD5	389432	25.49410668	-2.248299107	0.534986364	1.34E-06	0.000132369
191	ENSG00000152092	ASTN1	ASTN1	460	40.33460265	-2.263260027	0.52122454	2.32E-08	6.26E-06
192	ENSG00000147255	IGSF1	IGSF1	3547	637.3425011	-2.359321627	0.411266187	2.39E-11	3.72E-08
193	ENSG00000077238	IL4R	IL4R	3566	24.05118107	-2.377659079	0.538687151	3.01E-08	7.58E-06
194	ENSG00000225932	CTAGE4	CTAGE4	100128553	6.590840715	-2.387112258	0.648356752	0.000189318	0.004130313
195	ENSG00000181072	CHRM2	CHRM2	1129	21.80351902	-2.409871213	0.831535425	0.000347192	0.006414588
196	ENSG00000131080	EDA2R	EDA2R	60401	16.01162127	-2.533256352	1.491104828	0.000662864	0.009757962
197	ENSG00000185479	KRT6B	KRT6B	3854	17.82342588	-2.551511337	1.041325736	4.73E-05	0.001544196
198	ENSG00000182601	HS3ST4	HS3ST4	9951	48.21456052	-2.571614089	0.948987698	1.98E-06	0.00016703
199	ENSG00000185352	HS6ST3	HS6ST3	266722	63.62899612	-2.593995069	0.466680794	3.16E-12	1.03E-08
200	ENSG00000003436	TFPI	TFPI	7035	62.01769589	-2.636708584	0.492325254	9.56E-09	3.42E-06
201	ENSG00000077616	NAALAD2	NAALAD2	10003	88.81743289	-2.679389885	0.816686744	3.71E-05	0.001274572
202	ENSG00000017427	IGF1	IGF1	3479	10.77563803	-2.882629313	0.717317157	6.03E-06	0.000354
203	ENSG00000140274	DUOXA2	DUOXA2	405753	6.03539734	-3.161219953	0.989693254	4.89E-05	0.001576211
204	ENSG00000162624	LHX8	LHX8	431707	104.981574	-3.219361772	0.794249148	1.31E-06	0.000130576
205	ENSG00000123095	BHLHE41	BHLHE41	79365	20.84121181	-3.433010924	0.501259488	2.57E-14	1.51E-10
206	ENSG00000138696	BMPR1B	BMPR1B	658	46.35043098	-3.531620242	1.394145374	6.21E-05	0.001872673
