# Supplementary material for: Soluble guanylate cyclase signalling mediates etoposide resistance in progressing small cell lung cancer
Source: Nat Commun. 2021 Nov 17;12:6652. doi: 10.1038/s41467-021-26823-6 (PMC8599617; doi:10.1038/s41467-021-26823-6)
Supplement: Supplementary file 6 — Source Data [file 41467_2021_26823_MOESM6_ESM.xlsx]

## Sheet: Description
Figure 2c: GUCY1B1 western blot paired models
Figure 2d: Correlation change GUCY1B1 expression and change tumour volume
Figure 2e: Correlation GUCY1B1 expression and patient response
Figure 2f: TMA analysis limited vs extensive
Figure 2g: TMA analysis response vs no response
Figure 2h: TMA survival analysis
Figure 3b: GUCY1B1 cell line western blot
Figure 3c: H196 DAPT qPCR
Figure 3d: H196 DAPT western blot
Figure 3e: Notch1 KO western blot
Figure 3f: H1048 NICD western blot
Figure 3g: CDX17_17P GUCY1B1 western blot
Figure 3h: CDX17P Non-NE DAPT qPCR
Figure 3i: CDX17P NE NICD qPCR
Figure 3j: H1048 NICD ChIP qPCR
Figure 4a: GUCY1B1 KO Western Blot
Figure 4b: ODQ Western Blot
Figure 4c: GUCY1B1 KO CTG
Figure 4d and e: ODQ CTG Etoposide
Figure 4f and g: ODQ CTG Doxorubicin
Figure 4h: PKG Western Blot
Figure 4i and j: PKG CTG Etoposide
Figure 4k and l: PKG CTG Doxorubicin
Figure 5c: Vehicle Tumour Growth
Figure 5d: Treatment Tumour Growth
Figure 5e: Kaplan Meier
Figure 5g: GUCY1B1 KO Western Blot
Figure 5h: GUCY1B1 KO Western Blot Quantification
Figure 5i: L-NMMA Efficacy Tumour Volumes
Figure 5j: L-NMMA Efficacy Kaplan Meier
Supplementary Figure 2c: SLFN11 VST
Supplementary Figure 2e: Paired Models Triplicate Western Blot
Supplementary Figure 3a: H196 DBZ qPCR
Supplementary Figure 3b: H196 DBZ Western Blot
Supplementary Figure 3c: CDX17P Non-NE DBZ qPCR
Supplementary Figure 4a: GUCY1B1 KO BAY DETA western blot
Supplementary Figure 4b: GUCY1B1 Incucyte Proliferation
Supplementary Figure 4c: GUCY1B1 KO Migration Assay
Supplementary Figure 4d: GUCY1B1 KO Invasion Assay
Supplementary Figure 4e and f: H196 GUCY1B1 KO CTG without DETA
Supplementary Figure 5a: Quantification Days to Randomization
Supplementary Figure 5b: Quantification Days to Sacrifice
Supplementary Figure 5c: cCas3 IHC Quantification
Supplementary Figure 5d: pHH3 IHC Quantification
df- and t-values for individual experiments

## Sheet: Figure 2d
	Change GUCY Expression Pairs	Change Tumour Volume
CDX3P vs CDX3	-0.1672	-7.3453
CDX8P vs CDX8	0.534911	60.1824
CDX17P vs CDX17	0.810137	61.0309
CDX18P vs CDX18	0.608039	25.3255
CDX20P vs CDX20	0.049508	-16.4823
CDX42P vs CDX42	-1.50879	-6.41677

## Sheet: Figure 2e
	CDX04	CDX02	CDX01	CDX07	CDX18	CDX33	CDX42	CDX45	CDX20	CDX08	CDX25	CDX35	CDX46	CDX12	CDX10	CDX17	CDX03	CDX34	CDX13	CDX38	CDX09
GUCY1B1 VST	4.57609	4.59464	4.61314	4.81903	4.9128	4.9128	4.9128	4.9128	5.1173	5.1809	5.2696	5.42369	5.51418	5.57511	5.89703	6.18184	7.41151	8.24536	8.71451	8.93711	9.11315
Patient Response	CDX04-PD	CDX02-PD	CDX01-PR	CDX07-PR	CDX18-PR	CDX33-SD	CDX42-PR	CDX45-PR	CDX20-SD	CDX08-PR	CDX25-SD	CDX35-PR	CDX46-PR	CDX12-PR	CDX10-PR	CDX17-PR	CDX03-PR	CDX34-PR	CDX13-PD	CDX38-PR	CDX09-SD

## Sheet: Figure 2f
Limited stage (% positive tumour)	Extensive stage (% positive tumour)
32.3093	7.69998
42.8267	5.43243
17.8624	15.8238
24.457	27.7128
23.8294	4.73104
16.4762	8.20907
6.73288	27.0506
26.4723
16.164
36.4554
8.10562
32.3575
25.2619
17.8775
44.3318
28.0595
23.1047
15.1945
36.6538
20.6633
12.1557
7.45276
13.3681
2.97143
33.7713
9.1815
10.9194
14.6104
30.1213
25.4423
14.0461
12.5977
19.9763
7.50944
5.74908
31.4164
19.8331

## Sheet: Figure 2g
Response (% positive tumour)	No Response (% positive tumour)
24.457	27.0506
7.69998	19.8331
25.2619	32.3093
36.6538	6.73288
27.7128	1.95442
13.3681	8.10562
2.97143	4.73104
25.4423	14.0461
19.9763
19.6243
16.4762
5.43243
15.1945
20.6633
12.1557
7.45276
19.7763
8.20907
9.1815
10.9194
14.6104
30.1213
12.5977
7.50944
5.74908
31.4164

## Sheet: Figure 2h
% positive tumour	Months Survival
2.81538	20.9333
42.8267	3.46667
17.8624	29.8667
7.18576	4.63333
16.4762	15.5667
7.69998	25.0333
36.4554	31.4
32.3575	13.5333
25.2619	56.2667
5.43243	9
15.8238	0.166667
44.3318	0.466667
28.0595	2.03333
23.1047	0.566667
15.1945	15.4333
20.6633	7.23333
4.73104	9.73333
12.1557	22
2.97143	49.5667
33.7713	0.7
8.20907	5.3
9.1815	24.1
10.9194	21.2
27.0506	2.63333
14.6104	8.1
30.1213	13.3
25.4423	13.8667
14.0461	11.4
12.5977	5.5
19.9763	7.93333
7.50944	11.9
5.74908	14.4
31.4164	15.5667

## Sheet: Figure 3C
2E-ΔΔCT GUCY1B1
DMSO	DAPT
1.05215	0.472665
0.925518	0.449239
1.02693	0.498462
2E-ΔΔCT GUCY1A1
DMSO	DAPT
1.12766	0.61085
0.866537	0.665367
1.02337	0.619377
2E-ΔΔCT HEY1
DMSO	DAPT
1.02456	0.175556
0.976032	0.183858
1	0.148308

## Sheet: Figure 3d
Relative Volume Intensity (RVI) GUCY1B1
DMSO	DAPT
1.97072	0.543855
2.154	1.80687
1.91927	1
Relative Volume Intensity (RVI) HES1
DMSO	DAPT
1.93087	0.973172
1.0649	0.667557
1.39909	1

## Sheet: Figure 3f
Relative Volume Intensity (RVI) N1ICD
empty vector	N1ICD
0.185867	1.13623
0.357308	1.27996
0.177182	1
Relative Volume Intensity (RVI) HES1
empty vector	N1ICD
0.162508	0.77792
0.275547	0.872427
0.260036	1
Relative Volume Intensity (RVI) GUCY1B1
empty vector	N1ICD
0.410718	0.896431
0.639877	1.08506
0.43532	1

## Sheet: Figure 3h
2E-ΔΔCT GUCY1B1
DMSO	DAPT
0.997692	0.889527
0.953739	0.857244
1.05093	0.677258
2E-ΔΔCT GUCY1A1
DMSO	DAPT
1.01631	0.656207
0.925518	0.632391
1.06314	0.546726
2E-ΔΔCT HEY1
DMSO	DAPT
0.871557	0.313046
1.29385	0.362096
0.886791	0.293435

[truncated: 32 more sheets: Figure 3i, Figure 3j, Figure 4a, Figure 4b, Figure 4c, Figure 4d and e, Figure 4f and g, Figure 4h, Figure 4 i and j, Figure 4 k and l, Figure 5c, Figure 5d, Figure 5e, Figure 5g, Figure 5h, Figure 5i, Figure 5j, Supplementary Figure 2c, Supplementary Figure 2e, Supplementary Figure 3a …]
